# Supplementary material for: Vestiges of the Bacterial Signal Recognition Particle-Based Protein Targeting in Mitochondria
Source: Mol Biol Evol. 2021 Apr 10;38(8):3170–87. doi: 10.1093/molbev/msab090 (PMC8321541; doi:10.1093/molbev/msab090)
Supplement: msab090_Supplementary_Data [file msab090_supplementary_data.zip]

Archive with 3 entries (3 files):
- Supplementary_dataset_S1.docx
- Supplementary_figures.pdf
- Supplementary_tables.xlsx
